# Supplementary material for: A diagnostic challenge of advanced-stage cardiac Fabry disease without left ventricular hypertrophy: a case report
Source: Eur Heart J Case Rep. 2026 Mar 20;10(4):ytag234. doi: 10.1093/ehjcr/ytag234 (PMC13098152; doi:10.1093/ehjcr/ytag234)
Supplement: ytag234_Supplementary_Data [file ytag234_Supplementary_Data.zip]

Archive with 7 entries (7 files):
- Video S1.mp4
- Video S2.mp4
- Video S3.mp4
- Video S4.mp4
- Video S5.mp4
- Video S6.mp4
- Supplementary method 20260122.docx
